# Supplementary material for: SimQ: Real-Time Retrieval of Similar Consumer Health Questions
Source: J Med Internet Res. 2015 Feb 17;17(2):e43. doi: 10.2196/jmir.3388 (PMC4376128; doi:10.2196/jmir.3388)
Supplement: Supplementary file 1 [file jmir_v17i2e43_app1.zip]

Archive with 16 entries (14 files):
- netwellness/
- netwellness/EvaluationForAmiaPaper.java
- netwellness/FindPatternInQuestionSubject.java
- netwellness/NetwellnessLogAnalysis.java
- netwellness/NetwellnessParser_answer.java
- netwellness/NetwellnessParser_Question.java
- netwellness/ParseNetWellnessSentence.java
- netwellness/similarity/
- netwellness/similarity/CosineSimilarity.java
- netwellness/similarity/DocumentParser.java
- netwellness/similarity/EvaluationForAmiaPaper_2013_08_18.java
- netwellness/similarity/Parse_Sentence_To_Feature_2013_08.java
- netwellness/similarity/TfIdf.java
- netwellness/similarity/TfIdfMain.java
- netwellness/SortSentenceListSimilarity.java
- netwellness/StanfordSentencePOS.java
