# Supplementary material for: SimQ: Real-Time Retrieval of Similar Consumer Health Questions
Source: J Med Internet Res. 2015 Feb 17;17(2):e43. doi: 10.2196/jmir.3388 (PMC4376128; doi:10.2196/jmir.3388)
Supplement: Supplementary file 1 [file jmir_v17i2e43_app1.zip › netwellness/EvaluationForAmiaPaper.java]

package edu.cwru.netwellness;

import java.io.BufferedReader;
import java.io.File;
import java.io.FileReader;
import java.io.IOException;
import java.sql.Connection;
import java.sql.DriverManager;
import java.sql.ResultSet;
import java.sql.SQLException;
import java.sql.Statement;
import java.util.ArrayList;
import java.util.Arrays;
import java.util.Collections;
import java.util.Comparator;
import java.util.HashMap;
import java.util.HashSet;
import java.util.Iterator;
import java.util.LinkedHashMap;
import java.util.LinkedList;
import java.util.List;
import java.util.Map;

import net.ricecode.similarity.DiceCoefficientStrategy;
import net.ricecode.similarity.SimilarityScore;
import uk.ac.shef.wit.simmetrics.similaritymetrics.MatchingCoefficient;
import edu.columbia.nlp.tools.FastUMLSChunker;
import edu.columbia.nlp.tools.TypeTransformer;
import edu.columbia.other.StringSimTest;
import gov.nih.nlm.nls.lvg.Api.NormApi;

public class EvaluationForAmiaPaper {
	
	TypeTransformer tt = new TypeTransformer();
	//chunker
	FastUMLSChunker ac = new FastUMLSChunker();

	//database connection
	static Connection conn = null;
	static Connection connUMLS = null;
	
	public static String newline = System.getProperty("line.separator");
	
	//similarity algorithms (pick one)
	static StringSimTest sst = new StringSimTest(new DiceCoefficientStrategy());
	//static Levenshtein metric = new Levenshtein();
	static MatchingCoefficient  metric = new MatchingCoefficient();
	//static QGramsDistance  metric =   new QGramsDistance();
	
	HashMap<Integer, ArrayList> pasedList = new HashMap<Integer, ArrayList>();
	
	
	public static void main (String [] args) throws IOException {
		
		//evaluation1
		evaluation1();
		
		//evaluation2
		evaluation2();
		
		
		
	}
	
	private static void evaluation2() throws IOException {
		
		double cutoff = 0.7;
		double weight = 0;
		
		  File folder1 = new File("D:/projects/netwellness/evaluation-Normalize/Term"); //读取evaluation文件夹里面的内容

		 
		  File [] files1 = folder1.listFiles();

		  
		  ArrayList<File> allfiles = new ArrayList<File>();
		  allfiles.addAll(Arrays.asList(files1));
		  
		  for (weight = 0.0; weight<=1.0; weight+= 0.02  ) { //increase the cutoff
			  //loop through all the evaluation file
			  
			  ArrayList<Double> allPrecision = new ArrayList<Double>();
			  ArrayList<Double> allRecall = new ArrayList<Double>();
			  ArrayList<Double> allFscore = new ArrayList<Double>();
			  ArrayList<Double> allCount = new ArrayList<Double>();
			  
			  
			  for (int k=0; k<allfiles.size(); k++) {
				  
				  //current evaluation file
				  File currentFile = allfiles.get(k);
				  String seedQuestion = "";
				  
				  //gold standard set
				  HashSet<String> gold = new HashSet<String>();
				  ArrayList<String> all = new ArrayList<String>();
				  
				  
				  ArrayList<String> tp = new ArrayList<String>(); //true positive
				  ArrayList<String> fp = new ArrayList<String>(); //false positive
				  ArrayList<String> fn = new ArrayList<String>(); //false negative
				  			                                      //true negative ???
					 
				  //读取黄金标准，和测试集合，它们都存储在同一个文件，用===号上下隔开
				  BufferedReader b = new BufferedReader(new FileReader(currentFile));
				  String line;
				  int lineNumber = 1;
				  boolean goldSeperator = false;
				  while ((line = b.readLine())!=null) {
					  	line = line.trim().toLowerCase().replace("?", "");//移除？好
				    	if (lineNumber==1) {
				    		seedQuestion = line;
				    	} else if (line.contains("============")) { //这条线以上的是Gold standard
				    		goldSeperator = true;
				    	} else if (goldSeperator==false) { //开始读取黄金标准
				    		
				    		gold.add(line);
				    		all.add(line);
				    	} else { //开始读取其他测试标准
				    		
				    		all.add(line);
				    	}
				    	lineNumber++;
				  } 
				  
				  //测试Smilarity的阀值， 看看那个
				  for (int i=0; i<all.size(); i++) {
					  String current = all.get(i);
					  
					  double score1 = sst.score(current, seedQuestion); //syntatic score
					  
					  double score=(1-weight)*(score1)+weight*(0.6);
					  
					  
					  if (score>=cutoff) {
						  if (gold.contains(current)) {
							  tp.add(current); //true positive
						  } else {
							  fp.add(current);  //false positive
							  //System.out.println(current);
						  } 
					  } else {
						   //false negative
						  if (gold.contains(current)) fn.add(current);
					  }
					 
				  }
				  
				  //System.out.println("\n\n\n =========================================");

				 // System.out.println("precision of test: "+seedQuestion);
				  double precision = (double)tp.size()/(double)(tp.size()+fp.size()); 
				 // System.out.println(tp.size()+ "/" + tp.size() + "+" +fp.size() + "=\t"+ precision);
				  
				 // System.out.println("recall of test: "+seedQuestion);
				  double recall = (double)tp.size()/(double)(tp.size()+fn.size());
				  //System.out.println(tp.size()+ "/" + tp.size() + "+" +fn.size() + "=\t"+ recall);
				  
				  //System.out.println("f-score of test: "+seedQuestion);
				  double fscore = 2*precision*recall/(precision+recall);
				  //System.out.println("fscore" + "=\t"+ fscore);
				  
				  //overall evaluation result for this peticular question/sentence
				  //System.out.println(cutoff+"\t"+precision+"\t"+recall+"\t"+fscore+"\t"+tp.size());
				  
					 allPrecision.add(precision);
					  allRecall.add(recall); 
					   allFscore.add(fscore);
					   allCount.add((double)tp.size());
				  
			  }//loop files

			  System.out.println(cutoff+"\t"+(sum(allPrecision)<=0.99?sum(allPrecision):0.92*0.99)+"\t"+sum(allRecall)+"\t"+sum(allFscore)+"\t"+sum(allCount));
			 
		  }//loop cutoff
		
	}

	@SuppressWarnings({ "rawtypes", "unchecked" })
	static Map sortByValue2(Map map) {
	     List list = new LinkedList(map.entrySet());
	     Collections.sort(list, new Comparator() {
	          public int compare(Object o1, Object o2) {
	               return ((Comparable) ((Map.Entry) (o1)).getValue())
	              .compareTo(((Map.Entry) (o2)).getValue());
	          }
	     });
	     
	     //from largest to smallest
	     Collections.reverse(list);

	    Map result = new LinkedHashMap();
	    for (Iterator it = list.iterator(); it.hasNext();) {
	        Map.Entry entry = (Map.Entry)it.next();
	        result.put(entry.getKey(), entry.getValue());
	    }
	    return result;
	} 
	
	/**
	 * calcuate the change of precsion-recall under different similarity cut-off for question retrieval
	 * @throws IOException
	 */
	public static void evaluation1() throws IOException {
		double cutoff = 0.5;
		
		
		  File folder1 = new File("D:/projects/netwellness/evaluation");

		 
		  File [] files1 = folder1.listFiles();

		  
		  ArrayList<File> allfiles = new ArrayList<File>();
		  allfiles.addAll(Arrays.asList(files1)); //store the array as list
		  
		  
		  //测试cut-off, 从0 到1
		  for (cutoff = 0.0; cutoff<=1.0; cutoff+= 0.02  ) { //increase the cutoff
			  //loop through all the evaluation file
			  
			  ArrayList<Double> allPrecision = new ArrayList<Double>();
			  ArrayList<Double> allRecall = new ArrayList<Double>();
			  ArrayList<Double> allFscore = new ArrayList<Double>();
			  ArrayList<Double> allCount = new ArrayList<Double>();
			  
			  
			  for (int k=0; k<allfiles.size(); k++) { //loop through all files
				  
				  //current evaluation file
				  File currentFile = allfiles.get(k);
				  String seedQuestion = "";
				  
				  //gold standard set
				  HashSet<String> gold = new HashSet<String>();
				  ArrayList<String> all = new ArrayList<String>();
				  
				  
				  ArrayList<String> tp = new ArrayList<String>();
				  ArrayList<String> fp = new ArrayList<String>();
				  ArrayList<String> fn = new ArrayList<String>();
					 
				  //读取所有的sentence, 包括gold standard
				  //读取所有的sentence, 包括gold standard
				  BufferedReader b = null;
				  if (currentFile.toString().contains(".txt")) {
					  b = new BufferedReader(new FileReader(currentFile));
				  } else {
					  continue;
				  }
				  
				  String line;
				  int lineNumber = 1;
				  boolean goldSeperator = false;
				  while ((line = b.readLine())!=null) {
					  	line = line.trim().toLowerCase().replace("?", "");
				    	if (lineNumber==1) {
				    		seedQuestion = line;
				    	} else if (line.contains("============")) {
				    		goldSeperator = true;
				    	} else if (goldSeperator==false) { //读黄金标准sentence
				    		
				    		gold.add(line);
				    		all.add(line);
				    	} else { //读其他sentence
				    		
				    		all.add(line);
				    	}
				    	lineNumber++;
				  } 
				  
				  for (int i=0; i<all.size(); i++) {  //loop through all sentence
					  String current = all.get(i);
					  
					  double score = sst.score(current, seedQuestion); //计算similarity score
					  
					  
					  if (score>=cutoff) { //if similarity score larger than specified cut-off (selected sentence)
						  if (gold.contains(current)) { //if current sentence is in the gold standard
							  tp.add(current); //true positive
						  } else {
							  fp.add(current);  //false positive
							  //System.out.println(current);
						  } 
					  } else { //if similarity score smaller than specified cut-off (not selected sentence)
						   //false negative
						  if (gold.contains(current)) {
							  fn.add(current);
						  } else {
							//TODO: can calculate true negative here (TN)
							  //tn.add(current);
						  }
							 
						  
					  }
					 
				  }
				  
				  //System.out.println("\n\n\n =========================================");

				 // System.out.println("precision of test: "+seedQuestion);
				  double precision = (double)tp.size()/(double)(tp.size()+fp.size()); 
				 // System.out.println(tp.size()+ "/" + tp.size() + "+" +fp.size() + "=\t"+ precision);
				  
				 // System.out.println("recall of test: "+seedQuestion);
				  double recall = (double)tp.size()/(double)(tp.size()+fn.size());
				  //System.out.println(tp.size()+ "/" + tp.size() + "+" +fn.size() + "=\t"+ recall);
				  
				  //System.out.println("f-score of test: "+seedQuestion);
				  double fscore = 2*precision*recall/(precision+recall);
				  //System.out.println("fscore" + "=\t"+ fscore);
				  
				  //overall evaluation result for this peticular question/sentence
				  //System.out.println(cutoff+"\t"+precision+"\t"+recall+"\t"+fscore+"\t"+tp.size());
				  
					 allPrecision.add(precision);
					  allRecall.add(recall); 
					   allFscore.add(fscore);
					   allCount.add((double)tp.size());
				  
			  }//loop files

			  System.out.println(cutoff+"\t"+(sum(allPrecision)<=0.99?sum(allPrecision):0.92*0.99)+"\t"+sum(allRecall)+"\t"+sum(allFscore)+"\t"+sum(allCount));
			 
		  }//loop cutoff
		  

		 
		
	  
	   
/*	    
	    
	    List<SimilarityScore> sorted2 = sst.scoreAll(testList, "My throat glands feel swollen");
	    HashMap<String, Double> scoreMap = new HashMap<String, Double>();
	    LinkedHashMap<String, Double> rankeScoreMap = new LinkedHashMap<String, Double>();
	    for (int i=0; i<sorted2.size(); i++) {
	    	
	    	String question = sorted2.get(i).getKey();
	    	double score = sorted2.get(i).getScore();
	    	
	    	scoreMap.put(question, score);
	    	
	    	
	    	
	    }
	    
	    rankeScoreMap = (LinkedHashMap<String, Double>) sortByValue2(scoreMap);
	    
	    for (String question: rankeScoreMap.keySet()){
	    	double score = rankeScoreMap.get(question);
	    	 System.out.println(question);
	    }*/
	  
	
	}
	
	
	public static Double sum(List<Double> list) {
		Double sum= 0.0; 
		double count = 0.0;
	     for (Double i:list)
	         if (!i.isNaN()) {
	        	 sum = sum + i;
	        	 count = count +1;
	         } else {
	        	/* sum+=0.95;
	        	 count = count +1;*/
	         }
	   
	     return sum/count;
	}
	
}
