# Supplementary material for: SimQ: Real-Time Retrieval of Similar Consumer Health Questions
Source: J Med Internet Res. 2015 Feb 17;17(2):e43. doi: 10.2196/jmir.3388 (PMC4376128; doi:10.2196/jmir.3388)
Supplement: Supplementary file 1 [file jmir_v17i2e43_app1.zip › netwellness/FindPatternInQuestionSubject.java]

package edu.cwru.netwellness;

import java.io.BufferedReader;
import java.io.BufferedWriter;
import java.io.File;
import java.io.FileInputStream;
import java.io.FileNotFoundException;
import java.io.FileOutputStream;
import java.io.FileReader;
import java.io.FileWriter;
import java.io.IOException;
import java.io.ObjectInputStream;
import java.io.ObjectOutputStream;
import java.sql.Connection;
import java.sql.DriverManager;
import java.sql.ResultSet;
import java.sql.SQLException;
import java.sql.Statement;
import java.text.SimpleDateFormat;
import java.util.ArrayList;
import java.util.Calendar;
import java.util.Collection;
import java.util.Collections;
import java.util.Comparator;
import java.util.HashMap;
import java.util.HashSet;
import java.util.Iterator;
import java.util.LinkedHashMap;
import java.util.LinkedList;
import java.util.List;
import java.util.Map;
import java.util.Set;
import java.util.TreeSet;
import java.util.Vector;

import edu.columbia.nlp.AquaChunker;
import edu.columbia.nlp.decisionTree.Classifier;
import edu.columbia.nlp.tools.*;
import edu.columbia.other.StringSimTest;
import edu.stanford.nlp.io.IOUtils;
import edu.stanford.nlp.trees.GrammaticalStructure;
import edu.stanford.nlp.trees.Tree;
import edu.stanford.nlp.trees.TreeGraphNode;
import edu.stanford.nlp.trees.TypedDependency;
import gov.nih.nlm.nls.lvg.Api.NormApi;
import grammarscope.parser.Parser;

import javax.swing.table.DefaultTableModel;

import net.ricecode.similarity.DiceCoefficientStrategy;
import net.ricecode.similarity.JaroWinklerStrategy;
import net.ricecode.similarity.SimilarityScore;

import org.apache.commons.lang.StringEscapeUtils;

import semantics.Compare;
import uk.ac.shef.wit.simmetrics.similaritymetrics.Levenshtein;
import uk.ac.shef.wit.simmetrics.similaritymetrics.MatchingCoefficient;
import uk.ac.shef.wit.simmetrics.similaritymetrics.QGramsDistance;

import weka.core.Instance;
import weka.core.Instances;
import weka.core.converters.ConverterUtils.DataSource;

public class FindPatternInQuestionSubject {
	
	TypeTransformer tt = new TypeTransformer();
	//chunker
	FastUMLSChunker ac = new FastUMLSChunker();
	
	//nnormalizer
	NormApi lvg = new NormApi("D:\\lvg2009\\data\\config\\lvg.properties");
	//database connection
	static Connection conn = null;
	Connection connUMLS = null;
	
	public static String newline = System.getProperty("line.separator");
	
	//similarity algorithms (pick one)
	static StringSimTest sst = new StringSimTest(new DiceCoefficientStrategy());
	//static Levenshtein metric = new Levenshtein();
	static MatchingCoefficient  metric = new MatchingCoefficient();
	//static QGramsDistance  metric =   new QGramsDistance();
	
	HashMap<Integer, ArrayList> pasedList = new HashMap<Integer, ArrayList>();
	
	//for test only
	public static void main(String args[]) {
		
		FindPatternInQuestionSubject tc = new FindPatternInQuestionSubject();
		
		
		//process database sentences
		//tc.processDatabaseRows();
		
		//process individual sentence
		//tc.processor(0, "diabetes in the night time", null, null, sp);
		
		//read saved processed sentences on hard drive
		//tc.readSavedObject();
		
		//tc.analyzeSavedObject();
		
		
		tc.findTopSimilarSubjects("vitamin d");
		
	}
	


	public FindPatternInQuestionSubject() {
		
		if  (conn==null) try {
			// load Connector/J driver
			Class.forName("com.mysql.jdbc.Driver").newInstance();
			// establish MySQL connection
			System.out.println("Creating database connection: conn");
			conn = DriverManager.getConnection("jdbc:mysql://localhost:3306/netwellness", "root", "root");
			connUMLS = DriverManager.getConnection("jdbc:mysql://localhost:3306/db_umls", "root", "root");
		} catch (InstantiationException e) {
			e.printStackTrace();
		} catch (IllegalAccessException e) {
			e.printStackTrace();
		} catch (ClassNotFoundException e) {
			e.printStackTrace();
		} catch (SQLException e) {
			e.printStackTrace();
		}
		
	}
	
	
	/**
	 * Insert annotated text into database for Meir
	 */
	public void processDatabaseRows () {
		
		StanfordSentencePOS sp = new StanfordSentencePOS();
		
			
		//read sentences from the database
		Statement sentenceStat = null;
		Statement updateStat = null;
		ResultSet senRs = null;
		
		int sentenceId = 0;
		
		try {
			updateStat = conn.createStatement();
			
			sentenceStat = conn.createStatement();
			//String sql = "select *  from clinical_trial_sentence_201006 left join clinical_trials_82976 on clinical_trial_sentence_201006.url=clinical_trials_82976.url where clinical_trials_82976.conditions not like \"%cancer%\" ";
			String sql = "select *  from question_topic where forumname = 'Diet and Nutrition' ";
			
			//System.out.println("---------- Start aquiring sentences ------------");
			senRs = sentenceStat.executeQuery(sql);
			
			
			int i = 0;
			String currentSubject = "";
			
			while (senRs.next()) {
				i++;
				int id = senRs.getInt("id");
				sentenceId = id;
				String subject = senRs.getString("subject");
				String question = senRs.getString("question");
				String queueid = senRs.getString("queueid");
				String forumname = senRs.getString("forumname");
				
				//this.processor(id, subject, conn, connUMLS);
				//this.processor(id, question, conn, connUMLS);
				
				
				if (!currentSubject.equals(subject)) { //avoid duplicate subject
					processor(id, subject, forumname, sp);
					currentSubject = subject;
				}
				
			}
			
		} catch (SQLException e) {
			System.out.println("ID have error:"+sentenceId); 
			e.printStackTrace();
		}
		
		try {
			updateStat.close();
		} catch (SQLException e) {
			// TODO Auto-generated catch block
			e.printStackTrace();
		}
		
		try {
			//save the storing object
			// Write to disk with FileOutputStream
			FileOutputStream f_out = new FileOutputStream("parsedSubject.data");

			// Write object with ObjectOutputStream
			ObjectOutputStream obj_out = new ObjectOutputStream (f_out);

			// Write object out to disk
			obj_out.writeObject ( pasedList );
			
		} catch (FileNotFoundException e) {
			e.printStackTrace();
		} catch (IOException e) {
			e.printStackTrace();
		}
		
		
	}
	
	
	
	
	public  void processor(int id, String sentence, String topic, StanfordSentencePOS sp) {
		System.out.println("ID-"+id+"--------------------------:"+sentence);
		
		ArrayList content = new ArrayList();
		pasedList.put(id, content);
		
		String originalSentence = sentence;
		
		//some sentences are too long which cause error in the parser, skip sentences that are too long
		if (sentence.length()>= 1000) {
			return;
		}
/*		
		if (id<510238) {
			return;
		}*/
		
		
		sentence = sentence.replace("'", "");
		//String processedSentence = SentencePreProcess.process(sentence);
		
		//TODO: chunk sentence and detect terms
		String chunkedSentence = ac.chunkWithDatabaseReturnSentence(originalSentence, connUMLS);
		System.out.println(chunkedSentence);
		
		if ("".equals(chunkedSentence.trim())) {
			return;
		}
		
		//TODO: put the chunked sentence into Stanford parser and retrieve results
		ArrayList posAndDep = sp.parse(chunkedSentence);
		if (posAndDep.size()!=2) {
			return;
		}
		
		Tree theseStructures = (Tree)posAndDep.get(0);
		Collection<TypedDependency> depStructures = (Collection<TypedDependency>)posAndDep.get(1);
		
		content.add(topic);
		content.add(sentence);
		content.add(theseStructures);
		content.add(depStructures);
		
		
		

	}

/*	public static String now(String dateFormat) {
		
	    Calendar cal = Calendar.getInstance();
	    SimpleDateFormat sdf = new SimpleDateFormat(dateFormat);
	    return sdf.format(cal.getTime());

	}*/
	
	private void assignTypeToTree(List<GrammaticalStructure> theseStructures) {
		// TODO Auto-generated method stub
		
	}


	public void readSavedObject() {
		
		System.out.println("==> Starting to read saved objects =========");
		
		// Read an object
		Object obj = null;
		
		try {
			// Read from disk using FileInputStream
			FileInputStream f_in = new FileInputStream("parsedSubject.data");

			// Read object using ObjectInputStream
			ObjectInputStream obj_in = new ObjectInputStream (f_in);

			obj = obj_in.readObject();
		} catch (FileNotFoundException e) {
			e.printStackTrace();
		} catch (IOException e) {
			e.printStackTrace();
		} catch (ClassNotFoundException e) {
			e.printStackTrace();
		}

		if (obj instanceof HashMap)
		{
			// Cast object to a Vector
			HashMap<Integer, ArrayList> vec = (HashMap) obj;
			
			int count = 1;
			
			for (Integer id: vec.keySet()) {
				ArrayList content = vec.get(id);
				
				String topic = (String)content.get(0);
				String sentence = (String)content.get(1);
				Tree theseStructures = (Tree)content.get(2);
				Collection<TypedDependency> depStructures = (Collection<TypedDependency>)content.get(3);
				
				System.out.println("count: "+count+" | id: "+id);
				System.out.println(sentence);
				System.out.println(theseStructures.toString());
				System.out.println(depStructures.toString());
				
				count+=1;
			}
		}
		
	}
	
	
	//store  semantic type pairs and their count
	HashMap<TreeSet<String>, Integer> pairCount = new HashMap<TreeSet<String>, Integer>();
	
	//Store semantic type pairs and the term-pair under this semantic type pair
	HashMap<TreeSet<String>, ArrayList<ArrayList<String>>> pairInstance = new  HashMap<TreeSet<String>, ArrayList<ArrayList<String>>>();
	
	//Store type count
	HashMap<String, Integer> typeCount = new HashMap<String, Integer> ();
	
	/** analyze parsed sentence that saved in a file **/
	public void analyzeSavedObject() {
		System.out.println("==> Starting to analyze saved objects =========");
		
		// Read an object
		Object obj = null;
		
		try {
			// Read from disk using FileInputStream
			FileInputStream f_in = new FileInputStream("parsedSubject.data");

			// Read object using ObjectInputStream
			ObjectInputStream obj_in = new ObjectInputStream (f_in);

			obj = obj_in.readObject();
		} catch (FileNotFoundException e) {
			e.printStackTrace();
		} catch (IOException e) {
			e.printStackTrace();
		} catch (ClassNotFoundException e) {
			e.printStackTrace();
		}

		if (obj instanceof HashMap)
		{
			// Cast object to a Vector
			HashMap<Integer, ArrayList> vec = (HashMap) obj;
			
			int count = 1;
			
			for (Integer id: vec.keySet()) {
				ArrayList content = vec.get(id);
				count+=1;
				
				//for testing
				//if (count!=2202) continue;
				
				String topic = (String)content.get(0);
				String sentence = (String)content.get(1);
				Tree theseStructures = (Tree)content.get(2);
				Collection<TypedDependency> depStructures = (Collection<TypedDependency>)content.get(3);
				
				System.out.println("==========>   count: "+count+" | id: "+id);
				System.out.println("==>"+sentence);
				//System.out.println(theseStructures.toString());
				//System.out.println(depStructures.toString());
				
				
				//To list all phrase and their semantic types
				//listAllPhrase(depStructures);
				
				
				
				for (TypedDependency td : depStructures) {
					//store dependency into a map
					//depRelAll.put(td.gov(), td.dep());
					
					int govIndex = td.gov().index();
					String govName = td.gov().label().value(); 
					String govTag = td.gov().label().tag();
					
					
					//retrieve elements of the gov name
					String [] govComponent = govName.split("/");
					String govPhrase = govComponent[0];
					String govType = govComponent.length>=2?govComponent[1]:"";
					String govCui = govComponent.length>=3?govComponent[2]:"";

					
					int depIndex = td.dep().index();
					String depName = td.dep().label().value();
					//String depTag = td.dep().label().tag();
					
					
					//retrieve elements of the gov name
					String [] depComponent = depName.split("/");
					
					//initialize dependent components
					String depPhrase = null;
					String depType = null;
					String depCui = null;
					int depDepIndex = 0;
					
					//assign value for dependent
					if (!(depComponent.length<=1)) { //the dep has semantic component?
						depPhrase = depComponent[0];
						depType = depComponent[1];
						depCui = depComponent.length==2?"":depComponent[2];
						depDepIndex = depIndex;
					} else { //if the dependent has no semantic component; go to find its dependents to find semantics
						
						TreeGraphNode nexDep = findNexDep(depIndex, depStructures);
						if (nexDep!=null) { //if the dep's dep has semantic
							depDepIndex = nexDep.index();
							String [] nexDepComponent = nexDep.label().value().split("/");
							depPhrase = nexDepComponent[0];
							depType = nexDepComponent[1];
							depCui =  nexDepComponent[2];
						} else { //if the returned dep components still has no semantic
							continue;
						}
						
					}

					
					//System.out.println("GovPhrase: "+govPhrase+"\t"+govType+" == DepPhrase: "+depPhrase+"\t"+depType); //for testing
					//System.out.println(govPhrase+"\t"+govType+"\t"+depPhrase+"\t"+depType); //for testing
					
					//store type count
					if (typeCount.containsKey(govType)) {
						typeCount.put(govType, typeCount.get(govType)+1);
					} else {
						typeCount.put(govType, 1);
					}
					if (typeCount.containsKey(depType)) {
						typeCount.put(depType, typeCount.get(depType)+1);
					} else {
						typeCount.put(depType, 1);
					}
					
					
					//store type pair
					TreeSet<String> typePair = new TreeSet<String>();
					typePair.add(govType);
					typePair.add(depType);
					
					if (pairCount.containsKey(typePair)) {
						pairCount.put(typePair, pairCount.get(typePair)+1);
					} else {
						pairCount.put(typePair, 1);
					}
					
					
					//store instance pair
					if (pairInstance.containsKey(typePair)) {
						ArrayList<ArrayList<String>> instanceList = pairInstance.get(typePair);
						ArrayList<String> instance = new ArrayList<String>();
						String type1 = typePair.first();
						String type2 = typePair.last();
						if (govType.equals(type1)) {
							instance.add(govPhrase);
							instance.add(depPhrase);
						} else {
							instance.add(depPhrase);
							instance.add(govPhrase);
						}
						
						instanceList.add(instance);
						
						pairInstance.put(typePair, instanceList);
					} else {
						ArrayList<ArrayList<String>> instanceList = new ArrayList<ArrayList<String>> ();
						ArrayList<String> instance = new ArrayList<String>();
						String type1 = typePair.first();
						String type2 = typePair.last();
						if (govType.equals(type1)) {
							instance.add(govPhrase);
							instance.add(depPhrase);
						} else {
							instance.add(depPhrase);
							instance.add(govPhrase);
						}
						
						instanceList.add(instance);
						pairInstance.put(typePair, instanceList);
					}
					
					System.out.println(govPhrase+"\t"+govType+"\n"+depPhrase+"\t"+depType); //for testing
					
				} // end of parsing dependancy tree
				
			}
			
		}// end fo reading saved object
		
		
		//print out the type pair
		System.out.println();
		System.out.println();
		for (TreeSet<String> typePair: pairCount.keySet() ) {
			int count =  pairCount.get(typePair);
			
			String firstType = typePair.first().trim();
			String secondType = typePair.last().trim();
			
			
			//test
/*			if (count==48) {
				System.out.println(typePair);
			}*/
			
			if (firstType.trim().equals("") || secondType.trim().equals("") || typePair.size()<2 || firstType.trim().equals("MARK") || secondType.trim().equals("MARK")) {
				continue;
			}
			
			System.out.println(firstType+"\t"+secondType+"\t"+count+"\t");
			
			//get instance pair list
			ArrayList<ArrayList<String>> instanceList = pairInstance.get(typePair);
			
			//print instance pair
			//System.out.println(typePair+"\t"+count+"\t"+instanceList);
			
/*			for (ArrayList<String> pairPhrase : instanceList) {
				System.out.println("\t"+pairPhrase);
			}*/
		}
		
		//print nodes
/*		System.out.println();
		System.out.println();
		for (String type: typeCount.keySet()) {
			int count = typeCount.get(type);
			System.out.println(type+"\t"+count);
		}*/
		

		
	}


	/**
	 * list all phrases/type/dep-gov that used in a depStructure
	 * @param depStructures
	 */
	private void listAllPhrase(Collection<TypedDependency> depStructures) {
		
		//StringSimTest.sortList();
		
		for (TypedDependency td : depStructures) {
			//store dependency into a map
			//depRelAll.put(td.gov(), td.dep());
			
			int govIndex = td.gov().index();
			String govName = td.gov().label().value(); 
			String govTag = td.gov().label().tag();
			
			if ("ROOT".equals(govName)) continue; 
			
			//retrieve elements of the gov name
			String [] govComponent = govName.split("/");
			String govPhrase = govComponent[0];
			String govType =govName.split("/").length>=2?govComponent[1]:"";
			String govCui = govName.split("/").length>=3?govComponent[2]:"";

			
			int depIndex = td.dep().index();
			String depName = td.dep().label().value();
			//String depTag = td.dep().label().tag();
			
			
			//retrieve elements of the gov name
			String [] depComponent = depName.split("/");
			
			//initialize dependent components
			String depPhrase = null;
			String depType = null;
			String depCui = null;
			int depDepIndex = 0;
			
			//assign value for dependent
			
			//System.out.println(depName);
		
			depPhrase = depComponent[0];
			int depCount = depComponent.length;
			depType = depCount>=2?depComponent[1]:"";
			depCui = depCount>=3?depComponent[2]:"";
			depDepIndex = depIndex;
			

			System.err.println("GovPhrase: "+govPhrase+" == DepPhrase: "+depPhrase); //for testing

		}
		
	}


	/**
	 * find the next
	 * @param index
	 * @param depStructures
	 * @return
	 */
	private TreeGraphNode findNexDep(int index, Collection<TypedDependency> depStructures) {
		
		//loop through the dep structure
		for (TypedDependency td : depStructures) {
			//store dependency into a map
			//depRelAll.put(td.gov(), td.dep());
			
			//get the gov components
			int govIndex = td.gov().index();
			
			if (govIndex!=index) {
				continue;
			}
			
			TreeGraphNode dep =  td.dep();
			
			int depIndex = dep.index();
			String depName = dep.label().value();
			String [] depComponent = depName.split("/");
			if (!(depComponent.length<=2)) {
				return dep;
			} else {
				continue;
			}
		}
		return null;
	}
	
	//top forum name and id
	static int  countForum = 0;
	public static LinkedHashMap<String, Integer> forumCountAll = new LinkedHashMap<String, Integer>();
	
	public static ArrayList<ArrayList<String>> findTopSimilarSubjects (String userInput) {
		
		userInput = userInput.trim().toLowerCase();
		
		//read sentences from the database
				Statement sentenceStat = null;
				Statement updateStat = null;
				ResultSet senRs = null;
				
				int sentenceId = 0;
				
				HashMap<String, HashSet<ArrayList>>  subjectRows = new HashMap<String, HashSet<ArrayList>>();
			
					try {
						updateStat = conn.createStatement();
						
						sentenceStat = conn.createStatement();
						
						//String sql = "select *  from clinical_trial_sentence_201006 left join clinical_trials_82976 on clinical_trial_sentence_201006.url=clinical_trials_82976.url where clinical_trials_82976.conditions not like \"%cancer%\" ";
						String sql = "select *  from question_topic where sub_dep is not null ";
						
						//System.out.println("---------- Start aquiring sentences ------------");
						senRs = sentenceStat.executeQuery(sql);
						
						
						int i = 0;
						String currentSubject = "";
						
						//int columnCount = rs.getMetaData().getColumnCount();
						
						while (senRs.next()) {
							

							Integer id = senRs.getInt("id");
							Integer queueid = senRs.getInt("queueid");
							
							String subject = senRs.getString("subject").toLowerCase();
							String question = senRs.getString("question");
							
							
							String forumname = senRs.getString("forumname");
							
							Integer forumnid = senRs.getInt("forumid");
							
							
							
							//Double score = sst.score(subject, userInput);
							
							Double score = (double) metric.getSimilarity(subject, userInput);
							
							//another method for calculating similarity
/*							Compare c = new Compare(userInput, subject);
							Double score =  c.getResult();*/
							
						
							
							if (subject.contains(userInput)){ //weight
								score = (score+0.3)/1.3;
							}
							
							//filter similarity score
							if (score<0.45) {
								continue;
							}
							
							ArrayList row = new ArrayList();
							
							row.add(id); row.add(queueid); row.add(subject); row.add(question); row.add(forumname); row.add(score); row.add(forumnid);
							
							if (subjectRows.containsKey(subject)) {
								
								HashSet<ArrayList> temp = subjectRows.get(subject);
								if (!temp.contains(row)) temp.add(row);
								
							} else {
								HashSet<ArrayList> rowSet = new HashSet<ArrayList>();
								rowSet.add(row);
								subjectRows.put(subject, rowSet);
							}
							
							
						}
						
					} catch (SQLException e) {
						
						e.printStackTrace();
					}
					
					LinkedHashMap<String, HashSet<ArrayList>> scoredResults  = (LinkedHashMap) sortByValue(subjectRows);
					
					//results that forward to web page
					ArrayList<ArrayList<String>> results = new ArrayList<ArrayList<String>>();
					
					 LinkedHashMap<String, Integer> forumCount = new LinkedHashMap<String, Integer>();
					countForum = 0;
				
					for (String key: scoredResults.keySet()) {
						String subject = key;
						HashSet<ArrayList> rows = (HashSet<ArrayList>) scoredResults.get(subject);
						for (ArrayList row: rows) {
							
							ArrayList<String> rowData = new ArrayList<String> ();
							
							
							 Integer id = (Integer) row.get(0); 
							 Integer queueid = (Integer) row.get(1); 
							//String subject = row.get(2); 
							 String question = "";  
							String question1 = (String) row.get(3); //first sentence of the question
							String  forum = (String) row.get(4); 
							Double score = (Double) row.get(5);
							Integer forumnid = (Integer) row.get(6);
							
							
							
							
														
							try {
								Statement questionStat = conn.createStatement();
								
								//String sql = "select *  from clinical_trial_sentence_201006 left join clinical_trials_82976 on clinical_trial_sentence_201006.url=clinical_trials_82976.url where clinical_trials_82976.conditions not like \"%cancer%\" ";
								String questionSql = "select question from question_topic where queueid=" +queueid;
								
								//System.out.println("---------- Start aquiring sentences ------------");
								ResultSet questionRs = sentenceStat.executeQuery(questionSql);
								
								while (questionRs.next()) {
									question = question+" "+questionRs.getString("question");
								}
								
								questionRs.close();
								questionStat.close();
								
							} catch (SQLException e) {
								e.printStackTrace();
							} 
							
							rowData.add(id.toString()); 
							rowData.add(queueid.toString());
							rowData.add(question);
							rowData.add(forum);
							rowData.add(score.toString().concat("0000").substring(0, 5));
							rowData.add(subject);
							rowData.add(forumnid.toString());
							
							results.add(rowData);
							
							
							//count forumn names
							
							if (countForum<=10) {
								if (forumCount.containsKey(forum)) {
									forumCount.put(forum, forumCount.get(forum)+1);
								} else {
									forumCount.put(forum, 1);
								}
							}
							
							
							forumCountAll  = (LinkedHashMap) sortByValue2(forumCount);
							
						}
					}
					
					scoredResults.get("1");
					
					return results;
				
					
	}
	
	@SuppressWarnings({ "rawtypes", "unchecked" })
	static Map sortByValue(Map map) {
		
		Comparator comparator = new Comparator() {
	          public int compare(Object o1, Object o2) {
	               return ((Comparable) ((Double)((ArrayList)((HashSet)((Map.Entry) (o1)).getValue()).iterator().next()).get(5)))
	              .compareTo( ((Double)((ArrayList)((HashSet)((Map.Entry) (o2)).getValue()).iterator().next()).get(5)));
	          }
	     };
	     
	     List list = new LinkedList(map.entrySet());
	     Collections.sort(list, comparator);
	     
	     //from largest to smallest
	     Collections.reverse(list);

	    Map result = new LinkedHashMap();
	    for (Iterator it = list.iterator(); it.hasNext();) {
	        Map.Entry entry = (Map.Entry)it.next();
	        result.put(entry.getKey(), entry.getValue());
	    }
	    return result;
	} 
	
	@SuppressWarnings({ "rawtypes", "unchecked" })
	static Map sortByValue2(Map map) {
	     List list = new LinkedList(map.entrySet());
	     Collections.sort(list, new Comparator() {
	          public int compare(Object o1, Object o2) {
	               return ((Comparable) ((Map.Entry) (o1)).getValue())
	              .compareTo(((Map.Entry) (o2)).getValue());
	          }
	     });
	     
	     //from largest to smallest
	     Collections.reverse(list);

	    Map result = new LinkedHashMap();
	    for (Iterator it = list.iterator(); it.hasNext();) {
	        Map.Entry entry = (Map.Entry)it.next();
	        result.put(entry.getKey(), entry.getValue());
	    }
	    return result;
	} 
	
	
}
