# Supplementary material for: SimQ: Real-Time Retrieval of Similar Consumer Health Questions
Source: J Med Internet Res. 2015 Feb 17;17(2):e43. doi: 10.2196/jmir.3388 (PMC4376128; doi:10.2196/jmir.3388)
Supplement: Supplementary file 1 [file jmir_v17i2e43_app1.zip › netwellness/NetwellnessLogAnalysis.java]

package edu.cwru.netwellness;

public class NetwellnessLogAnalysis {

}
