# Supplementary material for: SimQ: Real-Time Retrieval of Similar Consumer Health Questions
Source: J Med Internet Res. 2015 Feb 17;17(2):e43. doi: 10.2196/jmir.3388 (PMC4376128; doi:10.2196/jmir.3388)
Supplement: Supplementary file 1 [file jmir_v17i2e43_app1.zip › netwellness/NetwellnessParser_Question.java]

package edu.cwru.netwellness;
import java.io.IOException;
import java.io.ObjectInputStream;
import java.sql.Connection;
import java.sql.DriverManager;
import java.sql.ResultSet;
import java.sql.SQLException;
import java.sql.Statement;
import java.util.List;

import org.apache.commons.lang.StringEscapeUtils;

import edu.stanford.nlp.io.IOUtils;
import edu.stanford.nlp.trees.GrammaticalStructure;
import edu.stanford.nlp.trees.Tree;
import grammarscope.parser.Parser;
import grammarscope.parser.StructureAnalyzer;


public class NetwellnessParser_Question {

	public static void main (String args[]) {
		NetwellnessParser_Question np = new NetwellnessParser_Question();
		np.parse();
	}

	public void parse() {
		
		//prepare parser
		ObjectInputStream thisInputStream = null;
		try {
			thisInputStream = IOUtils.readStreamFromString("grammar/englishPCFG.ser.gz");
		} catch (IOException e) {
			// TODO Auto-generated catch block
			e.printStackTrace();
		}
		final Parser thisParser = new Parser(thisInputStream);
		StructureAnalyzer sa = new StructureAnalyzer();
		
		//database
		
		Connection con = null;
		Statement stmt = null;
		ResultSet rs = null;
		try {
			Class.forName("com.mysql.jdbc.Driver");
			String dbUrl = "jdbc:mysql://localhost:3306/netwellness";
			con = DriverManager.getConnection(dbUrl, "root", "root");
			stmt = con.createStatement();
			
			String query = "select * from ae_queue_question where id = 104595;" ;
			rs = stmt.executeQuery(query);
			
			
	        while ( rs.next() ) {
	        	
	        	if (rs.getObject(7)!=null) {
	        		continue;
	        	}
	        	
	            int numColumns = rs.getMetaData().getColumnCount();
	          
	               int id = (Integer)rs.getObject(1);
	               String sentence =  (String)rs.getObject(5);
	               
	               
		            List<Tree> theseTrees = thisParser.parseDocument(sentence);
		   			
		            Tree thisTree = theseTrees.get(0);
		            
/*		   			for (Tree thisTree : theseTrees)
		   			{
		   				System.out.println(thisTree);
		   			}*/
		   			
		   			List<GrammaticalStructure> theseStructures = sa.analyze(theseTrees);
		   			
/*		   			for (final GrammaticalStructure thisStructure : theseStructures)
		   			{
		   				System.out.println(thisStructure.typedDependencies());
		   			}*/
		   			
		   			String parse_pos = null;
		   			String parse_dep = null;
		   			if (thisTree!=null) {
		   				parse_pos = thisTree.toString() ;
		   			}
		   			if (theseStructures.get(0)!=null) {
		   				parse_dep = theseStructures.get(0).typedDependencies().toString() ;
		   			}
		   			
		   			parse_pos=StringEscapeUtils.escapeSql(parse_pos);
		   			parse_dep=StringEscapeUtils.escapeSql(parse_dep);
		   			
		   			String update = "update ae_queue_question set parse_pos='"+parse_pos+"', "+"parse_dep='"+parse_dep+"' where id="+id;
		   			System.out.println(update);
		   			Statement update_stmt = con.createStatement();
		   			try {
						update_stmt.executeUpdate(update);
					} catch (Exception e) {
						e.printStackTrace();
						update_stmt.close();
						continue;
					}
		   			update_stmt.close();
	            
	            
	        }
			
		} catch (Exception e) {
			e.printStackTrace();
			
		} finally {
			try {
				rs.close();
				stmt.close();
				con.close();
			} catch (SQLException e) {
				e.printStackTrace();
			}
		}
		
		
		
		

		
		
			
		
		
		
	}
}
