# Supplementary material for: SimQ: Real-Time Retrieval of Similar Consumer Health Questions
Source: J Med Internet Res. 2015 Feb 17;17(2):e43. doi: 10.2196/jmir.3388 (PMC4376128; doi:10.2196/jmir.3388)
Supplement: Supplementary file 1 [file jmir_v17i2e43_app1.zip › netwellness/ParseNetWellnessSentence.java]

package edu.cwru.netwellness;

import java.io.BufferedReader;
import java.io.BufferedWriter;
import java.io.File;
import java.io.FileNotFoundException;
import java.io.FileReader;
import java.io.FileWriter;
import java.io.IOException;
import java.io.ObjectInputStream;
import java.sql.Connection;
import java.sql.DriverManager;
import java.sql.ResultSet;
import java.sql.SQLException;
import java.sql.Statement;
import java.text.SimpleDateFormat;
import java.util.ArrayList;
import java.util.Calendar;
import java.util.Collection;
import java.util.Collections;
import java.util.Comparator;
import java.util.HashMap;
import java.util.HashSet;
import java.util.Iterator;
import java.util.LinkedHashMap;
import java.util.LinkedList;
import java.util.List;
import java.util.Map;
import java.util.Set;
import java.util.Vector;

import edu.columbia.nlp.AquaChunker;
import edu.columbia.nlp.decisionTree.Classifier;
import edu.columbia.nlp.tools.*;
import edu.stanford.nlp.io.IOUtils;
import edu.stanford.nlp.trees.GrammaticalStructure;
import edu.stanford.nlp.trees.Tree;
import edu.stanford.nlp.trees.TypedDependency;
import gov.nih.nlm.nls.lvg.Api.NormApi;
import grammarscope.parser.Parser;

import javax.swing.table.DefaultTableModel;

import org.apache.commons.lang.StringEscapeUtils;

import weka.core.Instance;
import weka.core.Instances;
import weka.core.converters.ConverterUtils.DataSource;

public class ParseNetWellnessSentence {
	
	TypeTransformer tt = new TypeTransformer();
	//chunker
	FastUMLSChunker ac = new FastUMLSChunker();
	
	//nnormalizer
	NormApi lvg = new NormApi("D:\\lvg2009\\data\\config\\lvg.properties");
	//database connection
	Connection conn = null;
	Connection connUMLS = null;
	
	public static String newline = System.getProperty("line.separator");
	
	
	/**
	 * Insert annotated text into database for Meir
	 */
	public void matrixRaw () {
		
		StanfordSentencePOS sp = new StanfordSentencePOS();
		
		
		
		if  (conn==null) try {
			// load Connector/J driver
			Class.forName("com.mysql.jdbc.Driver").newInstance();
			// establish MySQL connection
			conn = DriverManager.getConnection("jdbc:mysql://localhost:3306/netwellness", "root", "root");
			connUMLS = DriverManager.getConnection("jdbc:mysql://localhost:3306/db_umls", "root", "root");
		} catch (InstantiationException e) {
			e.printStackTrace();
		} catch (IllegalAccessException e) {
			e.printStackTrace();
		} catch (ClassNotFoundException e) {
			e.printStackTrace();
		} catch (SQLException e) {
			e.printStackTrace();
		}
		
		//read sentences from the database
		Statement sentenceStat = null;
		Statement updateStat = null;
		ResultSet senRs = null;
		
		int sentenceId = 0;
		
		try {
			updateStat = conn.createStatement();
			
			sentenceStat = conn.createStatement();
			//String sql = "select *  from clinical_trial_sentence_201006 left join clinical_trials_82976 on clinical_trial_sentence_201006.url=clinical_trials_82976.url where clinical_trials_82976.conditions not like \"%cancer%\" ";
			String sql = "select *  from question_topic ";
			
			//System.out.println("---------- Start aquiring sentences ------------");
			senRs = sentenceStat.executeQuery(sql);
			
			
			int i = 0;
			String currentSubject = "";
			
			while (senRs.next()) {
				i++;
				int id = senRs.getInt("id");
				sentenceId = id;
				String subject = senRs.getString("subject");
				String question = senRs.getString("question");
				String queueid = senRs.getString("queueid");
				
				//this.processor(id, subject, conn, connUMLS);
				//this.processor(id, question, conn, connUMLS);
				
				
				if (!currentSubject.equals(subject)) { //avoid duplicate subject
					processor(id, subject, null, null, sp);
					currentSubject = subject;
				}
			

			}
			
		} catch (SQLException e) {
			System.out.println("ID have error:"+sentenceId); 
			e.printStackTrace();
		}
		
		try {
			updateStat.close();
		} catch (SQLException e) {
			// TODO Auto-generated catch block
			e.printStackTrace();
		}
	}
	
	public  void processor(int id, String sentence, Connection conn, Connection connUMLS, StanfordSentencePOS sp) {
		System.out.println("ID-"+id+"--------------------------:"+sentence);
		String originalSentence = sentence;
		
		//some sentences are too long which cause error in the parser, skip sentences that are too long
		if (sentence.length()>= 1000) {
			return;
		}
/*		
		if (id<510238) {
			return;
		}*/
		
		
		sentence = sentence.replace("'", "");
		//String processedSentence = SentencePreProcess.process(sentence);
		
		//TODO: chunk sentence and detect terms
		String chunkedSentence = ac.chunkWithDatabaseReturnSentence(originalSentence, conn);
		System.out.println(chunkedSentence);
		
		if ("".equals(chunkedSentence.trim())) {
			return;
		}
		
		//TODO: put the chunked sentence into Stanford parser and retrieve results
		ArrayList posAndDep = sp.parse(chunkedSentence);
		if (posAndDep.size()!=2) {
			return;
		}
		
		Tree theseStructures = (Tree)posAndDep.get(0);
		Collection<TypedDependency> depStructures = (Collection<TypedDependency>)posAndDep.get(1);
		
	
		
		//TODO: assign semantic types to the retrieved results
		//String depSentence = 
		
		//assign ST and CUI
	
		
		originalSentence = StringEscapeUtils.escapeSql(originalSentence);
		Statement update_stmt = null;
		try {
		
			String parse_pos=StringEscapeUtils.escapeSql(theseStructures.toString());
			String parse_dep=StringEscapeUtils.escapeSql(depStructures.toString());
			
			String update = "update question_topic set sub_pos='"+parse_pos+"', "+"sub_dep='"+parse_dep+"' where id="+id;
			System.out.println(update);
			update_stmt = this.conn.createStatement();
			
			//update_stmt.executeUpdate(update);
		} catch (Exception e) {
			e.printStackTrace();
				
		} finally {
			try {
				update_stmt.close();
			} catch (SQLException e) {
				e.printStackTrace();
			}
		}
			
		
	}

/*	public static String now(String dateFormat) {
		
	    Calendar cal = Calendar.getInstance();
	    SimpleDateFormat sdf = new SimpleDateFormat(dateFormat);
	    return sdf.format(cal.getTime());

	}*/
	
	private void assignTypeToTree(List<GrammaticalStructure> theseStructures) {
		// TODO Auto-generated method stub
		
	}

	public static void main(String args[]) {
		
		ParseNetWellnessSentence tc = new ParseNetWellnessSentence();
		
		
		
		tc.matrixRaw();
		//tc.processor(0, "diabetes in the night time", null, null, sp);
		
	}
}
