# Supplementary material for: SimQ: Real-Time Retrieval of Similar Consumer Health Questions
Source: J Med Internet Res. 2015 Feb 17;17(2):e43. doi: 10.2196/jmir.3388 (PMC4376128; doi:10.2196/jmir.3388)
Supplement: Supplementary file 1 [file jmir_v17i2e43_app1.zip › netwellness/similarity/CosineSimilarity.java]

package edu.cwru.netwellness.similarity;


public class CosineSimilarity {

   
    public double cosineSimilarity(double[] docVector1, double[] docVector2) {
        double dotProduct = 0.0;
        double magnitude1 = 0.0;
        double magnitude2 = 0.0;
        double cosineSimilarity = 0.0;

        for (int i = 0; i < docVector1.length; i++) //docVector1 and docVector2 must be of same length
        {
            dotProduct += docVector1[i] * docVector2[i];  //a.b
            magnitude1 += Math.pow(docVector1[i], 2);  //(a^2)
            magnitude2 += Math.pow(docVector2[i], 2); //(b^2)
        }

        magnitude1 = Math.sqrt(magnitude1);//sqrt(a^2)
        magnitude2 = Math.sqrt(magnitude2);//sqrt(b^2)

        if (magnitude1 != 0.0 | magnitude2 != 0.0) {
            cosineSimilarity = dotProduct / (magnitude1 * magnitude2);
        } else {
            return 0.0;
        }
        return cosineSimilarity;
    }
}
