# Supplementary material for: SimQ: Real-Time Retrieval of Similar Consumer Health Questions
Source: J Med Internet Res. 2015 Feb 17;17(2):e43. doi: 10.2196/jmir.3388 (PMC4376128; doi:10.2196/jmir.3388)
Supplement: Supplementary file 1 [file jmir_v17i2e43_app1.zip › netwellness/similarity/DocumentParser.java]

package edu.cwru.netwellness.similarity;

import java.io.BufferedReader;
import java.io.File;
import java.io.FileNotFoundException;
import java.io.FileReader;
import java.io.IOException;
import java.util.ArrayList;
import java.util.List;

/**
 * Class to read documents
 *
 */
public class DocumentParser {

    //This variable will hold all terms of each document in an array.
    private ArrayList<String[]> termsDocsArray = new ArrayList<String[]>();
    private List<String> allTerms = new ArrayList<String>(); //to hold all terms
    private List<double[]> tfidfDocsVector = new ArrayList<double[]>();
    
    
    /**
     * Method to read files and store in array.
     * @param filePath : source file path
     * @throws FileNotFoundException
     * @throws IOException
     */
    public void parseSingleFile(String filePath) throws FileNotFoundException, IOException {

		  BufferedReader b = new BufferedReader(new FileReader(filePath));
		  String line;
		  while ((line = b.readLine())!=null) { //loop through all line in a file
              String s = line;
              String[] tokenizedTerms = s.toString().replaceAll("[\\W&&[^\\s]]", "").split("\\W+");   //to get individual terms
              for (String term : tokenizedTerms) {
                  if (!allTerms.contains(term)) {  //avoid duplicate entry
                      allTerms.add(term);
                  }
              }
              termsDocsArray.add(tokenizedTerms);
		  }
    }
    

    /**
     * Method to read files and store in array.
     * @param filePath : source file path
     * @throws FileNotFoundException
     * @throws IOException
     */
    public void parseFiles(String filePath) throws FileNotFoundException, IOException {
        File[] allfiles = new File(filePath).listFiles();
        BufferedReader in = null;
        for (File f : allfiles) {
            if (f.getName().endsWith(".txt")) {
                in = new BufferedReader(new FileReader(f));
                StringBuilder sb = new StringBuilder();
                String s = null;
                while ((s = in.readLine()) != null) {
                    sb.append(s);
                }
                String[] tokenizedTerms = sb.toString().replaceAll("[\\W&&[^\\s]]", "").split("\\W+");   //to get individual terms
                for (String term : tokenizedTerms) {
                    if (!allTerms.contains(term)) {  //avoid duplicate entry
                        allTerms.add(term);
                    }
                }
                termsDocsArray.add(tokenizedTerms);
            }
        }

    }

    /**
     * Method to create termVector according to its tfidf score.
     */
    public void tfIdfCalculator() {
        double tf; //term frequency
        double idf; //inverse document frequency
        double tfidf; //term requency inverse document frequency        
        for (String[] docTermsArray : termsDocsArray) {
            double[] tfidfvectors = new double[allTerms.size()];
            int count = 0;
            for (String term : allTerms) {
            	
            	//calcuate tf-idf vector representation of a sentence
            	
             tf = new TfIdf().tfCalculator(docTermsArray, term);
                idf = new TfIdf().idfCalculator(termsDocsArray, term);
                tfidf = tf * idf;
                tfidfvectors[count] = tfidf;
            	
                count++;
            }
            tfidfDocsVector.add(tfidfvectors);  //storing document vectors;            
        }
    }
    
    
    /**
     * Method to create termVector according to its term vector.
     */
    public void vectorCalculator() {
        double tf; //term frequency
        double idf; //inverse document frequency
        double tfidf; //term requency inverse document frequency        
        for (String[] docTermsArray : termsDocsArray) {
            double[] tfidfvectors = new double[allTerms.size()];
            int count = 0;
            for (String term : allTerms) {
            	
            	//calcuate tf-idf vector representation of a sentence
            	
/*              tf = new TfIdf().tfCalculator(docTermsArray, term);
                idf = new TfIdf().idfCalculator(termsDocsArray, term);
                tfidf = tf * idf;
                tfidfvectors[count] = tfidf;*/
            	
            	//calcuate standard vector (boolean) representation of a sentence 
            	for (String docTerm : docTermsArray)  {
                	if (term.equals(docTerm)) {
               		 	tfidfvectors[count] = 1.0;
               		 	continue;
                	} 
            	}
                count++;
            }
            tfidfDocsVector.add(tfidfvectors);  //storing document vectors;            
        }
    }

    /**
     * Method to calculate cosine similarity between all the documents.
     */
    public void getCosineSimilarity() {
        for (int i = 0; i < tfidfDocsVector.size(); i++) {
            for (int j = 0; j < tfidfDocsVector.size(); j++) {
            	
            	double[] v1 = tfidfDocsVector.get(i);
            	double[] v2 = tfidfDocsVector.get(j);
            	
            	
            	double score = new CosineSimilarity().cosineSimilarity( v1, v2);
            	
                System.out.println("between " + i + " and " + j + "  =  " + score  );
            }
        }
    }
    
    /**
     * Score two sentence using Cosin similarity
     */
    public double score(int index1, int index2) {
    	double score = 0.0;
    	score = new CosineSimilarity().cosineSimilarity( tfidfDocsVector.get(index1), tfidfDocsVector.get(index2));
    	return score;
    }
}
