# Supplementary material for: SimQ: Real-Time Retrieval of Similar Consumer Health Questions
Source: J Med Internet Res. 2015 Feb 17;17(2):e43. doi: 10.2196/jmir.3388 (PMC4376128; doi:10.2196/jmir.3388)
Supplement: Supplementary file 1 [file jmir_v17i2e43_app1.zip › netwellness/similarity/EvaluationForAmiaPaper_2013_08_18.java]

package edu.cwru.netwellness.similarity;

import java.io.BufferedReader;
import java.io.File;
import java.io.FileReader;
import java.io.IOException;
import java.sql.Connection;
import java.sql.DriverManager;
import java.sql.ResultSet;
import java.sql.SQLException;
import java.sql.Statement;
import java.text.DecimalFormat;
import java.text.NumberFormat;
import java.util.ArrayList;
import java.util.Arrays;
import java.util.Collections;
import java.util.Comparator;
import java.util.HashMap;
import java.util.HashSet;
import java.util.Iterator;
import java.util.LinkedHashMap;
import java.util.LinkedList;
import java.util.List;
import java.util.Map;

import net.ricecode.similarity.DiceCoefficientStrategy;
import net.ricecode.similarity.SimilarityScore;
import uk.ac.shef.wit.simmetrics.similaritymetrics.MatchingCoefficient;
import edu.columbia.nlp.tools.FastUMLSChunker;
import edu.columbia.nlp.tools.TypeTransformer;
import edu.columbia.other.StringSimTest;
import gov.nih.nlm.nls.lvg.Api.NormApi;

public class EvaluationForAmiaPaper_2013_08_18 {
	
	TypeTransformer tt = new TypeTransformer();
	//chunker
	FastUMLSChunker ac = new FastUMLSChunker();

	//database connection
	static Connection conn = null;
	static Connection connUMLS = null;
	
	public static String newline = System.getProperty("line.separator");
	
	//similarity algorithms (pick one)
	static StringSimTest sst = new StringSimTest(new DiceCoefficientStrategy());
	//static Levenshtein metric = new Levenshtein();
	static MatchingCoefficient  metric = new MatchingCoefficient();
	//static QGramsDistance  metric =   new QGramsDistance();
	
	HashMap<Integer, ArrayList> pasedList = new HashMap<Integer, ArrayList>();
	
	
	public static void main (String [] args) throws IOException {
		
		//evaluation1
		evaluation1(); //evaluate cut-off
		

	}
	

	
	/**
	 * calcuate the change of precsion-recall under different similarity cut-off for question retrieval
	 * @throws IOException
	 */
	@SuppressWarnings("unused")
	public static void evaluation1() throws IOException {
		double cutoff = 0.5; //default cut-off
		
		
		DecimalFormat df = new DecimalFormat("##.00"); 
		
		
		NumberFormat df2 = NumberFormat.getPercentInstance();
		df2.setMaximumFractionDigits(1);
		
		
		//loop through algorithms: 0-cosine similarity : 1-dice similarity
		for (int algorithmIterator = 0; algorithmIterator <=0; algorithmIterator++) {
			
			
			//loop through feature representations
			File folder1 = null;
			for (int featureSetIterator = 1; featureSetIterator <= 1; featureSetIterator++) { //loop through all the feature sets

				if (featureSetIterator == 0)
					folder1 = new File("D:/projects/netwellness Question Similarity Paper/evaluation-Normalize-Dep/Word"); //files' storage folder
				if (featureSetIterator == 1)
					folder1 = new File("D:/projects/netwellness Question Similarity Paper/evaluation-Normalize-Dep/Term"); //files' storage folder
				if (featureSetIterator == 2)
					folder1 = new File("D:/projects/netwellness Question Similarity Paper/evaluation-Normalize-Dep/Concept"); //files' storage folder
				if (featureSetIterator == 3)
					folder1 = new File("D:/projects/netwellness Question Similarity Paper/evaluation-Normalize-Dep/TermPos"); //files' storage folder
				if (featureSetIterator == 4)
					folder1 = new File("D:/projects/netwellness Question Similarity Paper/evaluation-Normalize-Dep/TermAndConcept"); //files' storage folder
				if (featureSetIterator == 5)
					folder1 = new File("D:/projects/netwellness Question Similarity Paper/evaluation-Normalize-Dep/TermConceptType"); //files' storage folder
				if (featureSetIterator == 6)
					folder1 = new File("D:/projects/netwellness Question Similarity Paper/evaluation-Normalize-Dep/TermConceptTypePos"); //files' storage folder

				System.out.println("\n========= " + (algorithmIterator==0?"cosine:":"dice:") + " | " + folder1.toString() + " ==============================================");

				//		 
				File[] files1 = folder1.listFiles();
				ArrayList<File> allfiles = new ArrayList<File>();
				allfiles.addAll(Arrays.asList(files1)); //store the array as list
				//cut-off, 0-1
				for (cutoff = 0.0; cutoff <= 1.0; cutoff += 0.02) { //increase the cutoff
					//for (cutoff = 0.6; cutoff==0.6; cutoff+= 0.02  ) { //increase the cutoff
					//loop through all the evaluation file

					ArrayList<Double> allPrecision = new ArrayList<Double>();
					ArrayList<Double> allRecall = new ArrayList<Double>();
					ArrayList<Double> allFscore = new ArrayList<Double>();
					ArrayList<Double> allTpCount = new ArrayList<Double>();
					ArrayList<Double> allFpCount = new ArrayList<Double>();
					ArrayList<Double> allTnCount = new ArrayList<Double>();
					ArrayList<Double> allFnCount = new ArrayList<Double>();

					for (int k = 0; k < allfiles.size(); k++) { //loop through all files

						//current evaluation file
						File currentFile = allfiles.get(k);
						String seedQuestion = "";

						//gold standard set
						ArrayList<String> gold = new ArrayList<String>();
						ArrayList<String> all = new ArrayList<String>();

						ArrayList<String> tp = new ArrayList<String>();
						ArrayList<String> fp = new ArrayList<String>();
						ArrayList<String> fn = new ArrayList<String>();
						ArrayList<String> tn = new ArrayList<String>();

						BufferedReader b = null;
						if (currentFile.toString().contains(".txt")) {
							b = new BufferedReader(new FileReader(currentFile));
						} else {
							continue;
						}

						//prepare document vectors (each line a vector)
						DocumentParser dp = new DocumentParser();
						dp.parseSingleFile(currentFile.toString());//location of your source files, only text file
						dp.vectorCalculator(); //calculates tfidf

						String line;
						int lineNumber = 1;
						boolean goldSeperator = false;
						while ((line = b.readLine()) != null) { //loop through all line in a file
							line = line.trim().toLowerCase().replace("?", "").trim();
							//System.out.println(line); //debug
							if (lineNumber == 1) { //the first line is the user input question
								seedQuestion = line;
							} else if (line.contains("============")) {
								goldSeperator = true;
							} else if (goldSeperator == false) 

								gold.add(line);
								all.add(line);
							} else { 

								all.add(line);
							}
							lineNumber++;
						}

						for (int i = 1; i < all.size(); i++) { //loop through all sentence
							String current = all.get(i);
							
							double score = 0.0;
							
							//similarity
							if (algorithmIterator==0) score = dp.score(i, 0); 
							if (algorithmIterator==1)  score = sst.score(current, seedQuestion); //dice score

							if (score >= cutoff) { //if similarity score larger than specified cut-off (selected sentence)
								if (gold.contains(current)) { //if current sentence is in the gold standard
									if (k==2) {
										int f=1;
					
										}
									if (current==null) {
										int f=1;
					
										}
									tp.add(current); //true positive
								} else {
									fp.add(current); //false positive
									//System.out.println(current);
								}
							} else { //if similarity score smaller than specified cut-off (not selected sentence)
								//false negative
								if (gold.contains(current)) {
									fn.add(current);
								} else {
									// can calculate true negative here (TN)
									tn.add(current);
								}

							}

						}

						//System.out.println("\n\n\n =========================================");
						allTpCount.add((double) tp.size());
						allFpCount.add((double) fp.size());
						allTnCount.add((double) tn.size());
						allFnCount.add((double) fn.size());

					}//loop files

					// System.out.println("precision of test: "+seedQuestion);
					double precision = (double) sum(allTpCount) / (double) (sum(allTpCount) + sum(allFpCount));
					// System.out.println(tp.size()+ "/" + tp.size() + "+" +fp.size() + "=\t"+ precision);

					// System.out.println("recall of test: "+seedQuestion);
					double recall = (double) sum(allTpCount) / (double) (sum(allTpCount) + sum(allFnCount));
					//System.out.println(tp.size()+ "/" + tp.size() + "+" +fn.size() + "=\t"+ recall);

					//System.out.println("f-score of test: "+seedQuestion);
					double fscore = 2 * precision * recall / (precision + recall);

					System.out.println(df.format(average(allTpCount)) + "\t" + df.format(average(allFpCount)) + "\t" + df.format(average(allTnCount)) + "\t" + df.format(average(allFnCount)) + "\t" + df2.format(precision) + "\t" + df2.format(recall) + "\t" + df2.format(fscore) + "\t" + df.format(cutoff));
					System.out.println(allTpCount.toString());
				}//loop cutoff

			}//loop feature folders
		}
		  

		 
		
	  
	   
	}
	
	public static Double sum(List<Double> list) {
		Double sum= 0.0; 
	
	     for (Double i:list)
	         if (!i.isNaN()) {
	        	 sum = sum + i;
	        	
	         } else {
				}
	   
	     return sum;
	}
	
	
	public static Double average(List<Double> list) {
		Double sum= 0.0; 
		double count = 0.0;
	     for (Double i:list)
	         if (!i.isNaN()) {
	        	 sum = sum + i;
	        	 count = count +1;
	         } else {
	        
	         }
	   
	     return sum/count;
	}
	
}
