# Supplementary material for: SimQ: Real-Time Retrieval of Similar Consumer Health Questions
Source: J Med Internet Res. 2015 Feb 17;17(2):e43. doi: 10.2196/jmir.3388 (PMC4376128; doi:10.2196/jmir.3388)
Supplement: Supplementary file 1 [file jmir_v17i2e43_app1.zip › netwellness/similarity/Parse_Sentence_To_Feature_2013_08.java]

package edu.cwru.netwellness.similarity;

import java.io.BufferedReader;
import java.io.BufferedWriter;
import java.io.File;
import java.io.FileNotFoundException;
import java.io.FileReader;
import java.io.FileWriter;
import java.io.IOException;
import java.io.ObjectInputStream;
import java.sql.Connection;
import java.sql.DriverManager;
import java.sql.ResultSet;
import java.sql.SQLException;
import java.sql.Statement;
import java.text.SimpleDateFormat;
import java.util.ArrayList;
import java.util.Arrays;
import java.util.Calendar;
import java.util.Collection;
import java.util.Collections;
import java.util.Comparator;
import java.util.HashMap;
import java.util.HashSet;
import java.util.Iterator;
import java.util.LinkedHashMap;
import java.util.LinkedList;
import java.util.List;
import java.util.Map;
import java.util.Set;
import java.util.Vector;

import edu.columbia.nlp.AquaChunker;
import edu.columbia.nlp.decisionTree.Classifier;
import edu.columbia.nlp.tools.*;
import edu.cwru.netwellness.StanfordSentencePOS;
import edu.stanford.nlp.io.IOUtils;
import edu.stanford.nlp.ling.CoreLabel;
import edu.stanford.nlp.trees.GrammaticalStructure;
import edu.stanford.nlp.trees.Tree;
import edu.stanford.nlp.trees.TreeGraphNode;
import edu.stanford.nlp.trees.TypedDependency;
import gov.nih.nlm.nls.lvg.Api.NormApi;
import grammarscope.parser.Parser;

import javax.swing.table.DefaultTableModel;

import org.apache.commons.lang.StringEscapeUtils;

import weka.core.Instance;
import weka.core.Instances;
import weka.core.converters.ConverterUtils.DataSource;

/**
 * Generate similarity feature for cosine analysis
 * @author zluo
 *
 */
public class Parse_Sentence_To_Feature_2013_08 {
	
	TypeTransformer tt = new TypeTransformer();
	//chunker
	FastUMLSChunker fastUmlsChunker = new FastUMLSChunker();
	
	//nnormalizer
	NormApi lvg = new NormApi("D:\\lvg2009\\data\\config\\lvg.properties");
	//database connection
	Connection conn = null;
	Connection connUMLS = null;
	
	public static String newline = System.getProperty("line.separator");
	
	
	/**
	 * Insert annotated text into database for Meir
	 * @throws IOException 
	 */
	public void matrixRaw () throws IOException {
		
		StanfordSentencePOS sp = new StanfordSentencePOS();
		
		
		
		if  (conn==null) try {
			// load Connector/J driver
			Class.forName("com.mysql.jdbc.Driver").newInstance();
			// establish MySQL connection
			conn = DriverManager.getConnection("jdbc:mysql://localhost:3306/netwellness", "root", "root");
			connUMLS = DriverManager.getConnection("jdbc:mysql://localhost:3306/db_umls", "root", "root");
		} catch (InstantiationException e) {
			e.printStackTrace();
		} catch (IllegalAccessException e) {
			e.printStackTrace();
		} catch (ClassNotFoundException e) {
			e.printStackTrace();
		} catch (SQLException e) {
			e.printStackTrace();
		}
		
		
		
		File folder1 = new File("D:/projects/netwellness Question Similarity Paper/evaluation-Normalize-Dep"); //files' storage folder 
		File [] files1 = folder1.listFiles();

		  
		ArrayList<File> allfiles = new ArrayList<File>();
		allfiles.addAll(Arrays.asList(files1)); //store the array as list
		
		
		  for (int k=0; k<allfiles.size(); k++) { //loop through all files
			  
			  //current evaluation file
			  File currentFile = allfiles.get(k);
			  String seedQuestion = ""; 
			  
			  BufferedReader b = null;
			  if (currentFile.toString().contains(".txt")) {
				  b = new BufferedReader(new FileReader(currentFile));
			  } else {
				  continue;
			  }
			  

			  String line;
			  int lineNumber = 0;
			  boolean goldSeperator = false;
			  while ((line = b.readLine())!=null) { //loop through all line in a file
				  	line = line.trim().toLowerCase().replace("?", "").replace("/", " ");
				  	processor(lineNumber, line, null, null, sp, currentFile);
			    	lineNumber++;
			  } 
			  
			  
			  
		  }
		
			
			

		

	}
	
	@SuppressWarnings({ "unused", "unchecked", "rawtypes" })
	public   String processor(int id, String sentence, Connection conn, Connection connUMLS, StanfordSentencePOS sp, File currentFile) {
		
		String result = "";
		
		System.out.println("ID-"+id+"--------------------------:"+sentence);
		String originalSentence = sentence;
		
		sentence = sentence.replace("'", "");
		//String processedSentence = SentencePreProcess.process(sentence);
		
		//TODO: chunk sentence and detect terms
		String chunkedSentence = fastUmlsChunker.normalizeSentence(originalSentence, conn);
		System.out.println(chunkedSentence);
		
		String wordList = sentence;
		String termList = "";
		String typeList = "";
		String conceptList = "";
		String posList = "";
		String dependencyList = "";
		
		if ("".equals(chunkedSentence.trim())) {
			
			if (sentence.contains("============")) {
				wordList = "================================";
				termList = "================================";
				conceptList = "================================";
				typeList = "================================";
				posList = "================================";
				result = "================================";
				dependencyList = "================================";
			}
			
			result = result + " "+ termList +" ";
			result = result + " " + conceptList + " ";
			result = result + " "+ typeList + " ";
			result = result + " "+ posList+" ";			
			
			writeWord(wordList, currentFile);
			writeTermAndConcept(termList, conceptList, currentFile);
			writeConcept(conceptList, currentFile);
			writeTerm(termList, currentFile);
			writeTermConceptType(termList, conceptList, typeList, currentFile);
			writeTermConceptTypePost(result, currentFile);
			writeTermPos(posList,currentFile);
			writeTermDependency(termList, dependencyList, conceptList, currentFile);
			writeDependency(dependencyList, currentFile);
			
			return "===================================";
		}
		
		//TODO: put the chunked sentence into Stanford parser and retrieve results
		ArrayList posAndDep = sp.parse(chunkedSentence);
		if (posAndDep.size()!=2) {
			return "";
		}
		
		Tree theseStructures = (Tree)posAndDep.get(0);
		Collection<TypedDependency> depStructures = (Collection<TypedDependency>)posAndDep.get(1);
		for (TypedDependency td: depStructures) {
			ArrayList pair = new ArrayList();
			String gov =  td.gov().toString().split("-")[0];
			String dep =  td.dep().toString().split("-")[0];
			
			String[] govElements = gov.split("/");
			String[] depElements = dep.split("/");
			if (govElements.length>=3  && depElements.length>=3) {
				pair.add(govElements[2]);
				pair.add(depElements[2]);
				Collections.sort(pair);
				dependencyList = dependencyList + " "+ pair.toString().replace("[", "").replace("]", "").replace(" ", "").replace(",", "_").replace("C", "").replace("0", "");
			}
			
			
			
		}
		String depString = depStructures.toString();
	
		
		//TODO: assign semantic types to the retrieved results
		//String depSentence = 
		
		//assign ST and CUI
	
		
		originalSentence = StringEscapeUtils.escapeSql(originalSentence);
		Statement update_stmt = null;
		try {
		
			String parse_pos=StringEscapeUtils.escapeSql(theseStructures.toString());
			//List levaesList = theseStructures.getLeaves();
			//List labeledList = theseStructures.labeledYield();
			List taggedLabeledList = theseStructures.taggedLabeledYield();
			

			
			for (Object cl : taggedLabeledList) {
				CoreLabel labeled = (CoreLabel)cl;
				
				String tag = labeled.tag();
				String word = labeled.word();
				
				System.err.println(word);
				
				/*String value = labeled.value();
				String lemma = labeled.lemma();
				String text = labeled.originalText();
				String ner = labeled.ner();*/
				
				String[] elements = word.split("\\/");
				String term = elements[0].replace("_", " ");
				String type = elements.length<=1? "":elements[1].replace(" ", "_");
				String concept = elements.length<=2? "":elements[2];
				
				termList = termList+ " "+term;
				typeList = typeList+" "+ type;
				conceptList = conceptList+= " "+concept;
				posList = posList+" "+tag+"_"+term.trim();
				
				System.out.println( );
				
				
				
			}
			
			
			if (sentence.contains("============")) {
				termList = "================================";
				conceptList = "================================";
				typeList = "================================";
				posList = "================================";
				result = "================================";
			}
			
			result = result + " "+ termList +" ";
			result = result + " " + conceptList + " ";
			result = result + " "+ typeList + " ";
			result = result + " "+ posList+" ";			
			
			writeWord(wordList, currentFile);
			writeTermAndConcept(termList, conceptList, currentFile);
			writeConcept(conceptList, currentFile);
			writeTerm(termList, currentFile);
			writeTermConceptType(termList, conceptList, typeList, currentFile);
			writeTermConceptTypePost(result, currentFile);
			writeTermPos(posList,currentFile);
			writeTermDependency(termList, dependencyList, conceptList, currentFile);
			writeDependency(dependencyList, currentFile);
			
			//System.out.println();

		} catch (Exception e) {
			e.printStackTrace();
				
		} 
		
		

			
		return result;
	}
	
	private void writeWord(String wordList, File currentFile) {
		try {
			 
			//String content = "This is the content to write into file";
			
			//String fileaddress = currentFile.getPath();
			String filename = currentFile.getName();
			String fileaddress = currentFile.getParent();
 
			File file = new File(fileaddress+"/Word/"+filename);
 
			// if file doesnt exists, then create it
			if (!file.exists()) {
				file.createNewFile();
			}
 
			FileWriter fw = new FileWriter(file.getAbsoluteFile(),true);
			BufferedWriter bw = new BufferedWriter(fw);
			bw.append(wordList);
			bw.append("\n");
			bw.close();
 
			//System.out.println("Done");
 
		} catch (IOException e) {
			e.printStackTrace();
		}
		
	}

	private void writeDependency(String dependencyList, File currentFile) {
		try {
			 
			//String content = "This is the content to write into file";
			
			//String fileaddress = currentFile.getPath();
			String filename = currentFile.getName();
			String fileaddress = currentFile.getParent();
 
			File file = new File(fileaddress+"/Depend/"+filename);
 
			// if file doesnt exists, then create it
			if (!file.exists()) {
				file.createNewFile();
			}
 
			FileWriter fw = new FileWriter(file.getAbsoluteFile(),true);
			BufferedWriter bw = new BufferedWriter(fw);
			bw.append(dependencyList);
			bw.append("\n");
			bw.close();
 
			//System.out.println("Done");
 
		} catch (IOException e) {
			e.printStackTrace();
		}
		
	}

	private void writeTermDependency(String termList, String dependencyList, String conceptList, File currentFile) {
		try {
			 
			//String content = "This is the content to write into file";
			
			//String fileaddress = currentFile.getPath();
			String filename = currentFile.getName();
			String fileaddress = currentFile.getParent();
 
			File file = new File(fileaddress+"/TermDepend/"+filename);
 
			// if file doesnt exists, then create it
			if (!file.exists()) {
				file.createNewFile();
			}
 
			FileWriter fw = new FileWriter(file.getAbsoluteFile(),true);
			BufferedWriter bw = new BufferedWriter(fw);
			bw.append(termList+ " "+dependencyList+ " "+conceptList);
			bw.append("\n");
			bw.close();
 
			//System.out.println("Done");
 
		} catch (IOException e) {
			e.printStackTrace();
		}
		
		
	}

	/**
	 * write term only feature to disk
	 * @param termList
	 * @param currentFile
	 */
	private void writeTerm(String termList, File currentFile) {
		try {
			 
			//String content = "This is the content to write into file";
			
			//String fileaddress = currentFile.getPath();
			String filename = currentFile.getName();
			String fileaddress = currentFile.getParent();
 
			File file = new File(fileaddress+"/Term/"+filename);
 
			// if file doesnt exists, then create it
			if (!file.exists()) {
				file.createNewFile();
			}
 
			FileWriter fw = new FileWriter(file.getAbsoluteFile(),true);
			BufferedWriter bw = new BufferedWriter(fw);
			bw.append(termList);
			bw.append("\n");
			bw.close();
 
			//System.out.println("Done");
 
		} catch (IOException e) {
			e.printStackTrace();
		}
		
	}

	/**
	 * write term and part-of-speech(pos) feature to disk
	 * @param posList
	 * @param currentFile
	 */
	private void writeTermPos(String posList, File currentFile) {
		try {
			 
			//String content = "This is the content to write into file";
			
			//String fileaddress = currentFile.getPath();
			String filename = currentFile.getName();
			String fileaddress = currentFile.getParent();
 
			File file = new File(fileaddress+"/TermPos/"+filename);
 
			// if file doesnt exists, then create it
			if (!file.exists()) {
				file.createNewFile();
			}
 
			FileWriter fw = new FileWriter(file.getAbsoluteFile(),true);
			BufferedWriter bw = new BufferedWriter(fw);
			bw.append(posList);
			bw.append("\n");
			bw.close();
 
			//System.out.println("Done");
 
		} catch (IOException e) {
			e.printStackTrace();
		}
		
	}

	/**
	 * Write term+concept+type+pos feature to disk
	 * @param result
	 * @param currentFile
	 */
	private void writeTermConceptTypePost(String result, File currentFile) {
		try {
			 
			//String content = "This is the content to write into file";
			
			//String fileaddress = currentFile.getPath();
			String filename = currentFile.getName();
			String fileaddress = currentFile.getParent();
 
			File file = new File(fileaddress+"/TermConceptTypePos/"+filename);
 
			// if file doesnt exists, then create it
			if (!file.exists()) {
				file.createNewFile();
			}
 
			FileWriter fw = new FileWriter(file.getAbsoluteFile(),true);
			BufferedWriter bw = new BufferedWriter(fw);
			bw.append(result);
			bw.append("\n");
			bw.close();
 
			//System.out.println("Done");
 
		} catch (IOException e) {
			e.printStackTrace();
		}
		
	}
	
	
	/**
	 * Write term and concept feature to disk
	 * @param termList
	 * @param conceptList
	 * @param typeList
	 * @param currentFile
	 */
	private void writeTermConceptType(String termList, String conceptList, String typeList, File currentFile) {
		try {
			 
			//String content = "This is the content to write into file";
			
			//String fileaddress = currentFile.getPath();
			String filename = currentFile.getName();
			String fileaddress = currentFile.getParent();
 
			File file = new File(fileaddress+"/TermConceptType/"+filename);
 
			// if file doesnt exists, then create it
			if (!file.exists()) {
				file.createNewFile();
			}
 
			FileWriter fw = new FileWriter(file.getAbsoluteFile(),true);
			BufferedWriter bw = new BufferedWriter(fw);
			bw.append(termList+ " "+ conceptList+ " "+typeList);
			bw.append("\n");
			bw.close();
 
			//System.out.println("Done");
 
		} catch (IOException e) {
			e.printStackTrace();
		}
		
	}

	/**
	 * Write "concept only" features to disk
	 * @param conceptList
	 * @param currentFile
	 */
	private void writeConcept(String conceptList, File currentFile) {
		try {
			 
			//String content = "This is the content to write into file";
			
			//String fileaddress = currentFile.getPath();
			String filename = currentFile.getName();
			String fileaddress = currentFile.getParent();
 
			File file = new File(fileaddress+"/Concept/"+filename);
 
			// if file doesnt exists, then create it
			if (!file.exists()) {
				file.createNewFile();
			}
 
			FileWriter fw = new FileWriter(file.getAbsoluteFile(),true);
			BufferedWriter bw = new BufferedWriter(fw);
			bw.append(conceptList);
			bw.append("\n");
			bw.close();
 
			//System.out.println("Done");
 
		} catch (IOException e) {
			e.printStackTrace();
		}
		
	}

	@SuppressWarnings("unused")
	private void writeTermAndConcept(String termList, String conceptList, File currentFile) {
		 // D:/projects/netwellness/evaluation
		try {
			 
			//String content = "This is the content to write into file";
			
			//String fileaddress = currentFile.getPath();
			String filename = currentFile.getName();
			String fileaddress = currentFile.getParent();
 
			File file = new File(fileaddress+"/TermAndConcept/"+filename);
 
			// if file doesnt exists, then create it
			if (!file.exists()) {
				file.createNewFile();
			}
 
			FileWriter fw = new FileWriter(file.getAbsoluteFile(),true);
			BufferedWriter bw = new BufferedWriter(fw);
			bw.append(termList+ " "+ conceptList);
			bw.append("\n");
			bw.close();
 
			//System.out.println("Done");
 
		} catch (IOException e) {
			e.printStackTrace();
		}
	}

	public static String now(String dateFormat) {
		
	    Calendar cal = Calendar.getInstance();
	    SimpleDateFormat sdf = new SimpleDateFormat(dateFormat);
	    return sdf.format(cal.getTime());

	}
	
	private void assignTypeToTree(List<GrammaticalStructure> theseStructures) {
		// TODO Auto-generated method stub
		
	}

	public static void main(String args[]) {
		
		Parse_Sentence_To_Feature_2013_08 tc = new Parse_Sentence_To_Feature_2013_08();
		
		
		
		try {
			tc.matrixRaw();
		} catch (IOException e) {
			// TODO Auto-generated catch block
			e.printStackTrace();
		}
		//tc.processor(0, "diabetes in the night time", null, null, sp);
		
	}
}
