# Supplementary material for: SimQ: Real-Time Retrieval of Similar Consumer Health Questions
Source: J Med Internet Res. 2015 Feb 17;17(2):e43. doi: 10.2196/jmir.3388 (PMC4376128; doi:10.2196/jmir.3388)
Supplement: Supplementary file 1 [file jmir_v17i2e43_app1.zip › netwellness/similarity/TfIdf.java]

package edu.cwru.netwellness.similarity;

import java.util.ArrayList;
import java.util.List;


public class TfIdf {
    
    //
    /**
     * Calculated the tf of term termToCheck
     * @param totalterms : Array of all the words under processing document
     * @param termToCheck : term of which tf is to be calculated.
     * @return tf(term frequency) of term termToCheck
     */
    public double tfCalculator(String[] totalterms, String termToCheck) {
        double count = 0;  //to count the overall occurrence of the term termToCheck
        for (String s : totalterms) {
            if (s.equalsIgnoreCase(termToCheck)) {
                count++;
            }
        }
        return count / totalterms.length;
    }
    //
    
    //
    /**
     * Calculated idf of term termToCheck
     * @param allTerms : all the terms of all the documents
     * @param termToCheck
     * @return idf(inverse document frequency) score
     */
    public double idfCalculator(ArrayList<String[]> allTerms, String termToCheck) {
        double count = 0;
        for (String[] ss : allTerms) {
            for (String s : ss) {
                if (s.equalsIgnoreCase(termToCheck)) {
                    count++;
                    break;
                }
            }
        }
        return Math.log(allTerms.size() / count);
    }
//
}
//
