# Supplementary material for: SimQ: Real-Time Retrieval of Similar Consumer Health Questions
Source: J Med Internet Res. 2015 Feb 17;17(2):e43. doi: 10.2196/jmir.3388 (PMC4376128; doi:10.2196/jmir.3388)
Supplement: Supplementary file 1 [file jmir_v17i2e43_app1.zip › netwellness/similarity/TfIdfMain.java]

package edu.cwru.netwellness.similarity;

import java.io.FileNotFoundException;
import java.io.IOException;


public class TfIdfMain {
    
    /**
     * Main method
     * @param args
     * @throws FileNotFoundException
     * @throws IOException 
     */
    public static void main(String args[]) throws FileNotFoundException, IOException
    {
        DocumentParser dp = new DocumentParser();
        dp.parseSingleFile("D:/projects/netwellness/evaluation/Kidney infection.txt");//location of your source files, only text file
        dp.tfIdfCalculator(); //calculates tfidf
        dp.getCosineSimilarity(); //calculated cosine similarity   
    }
}
