# Supplementary material for: SimQ: Real-Time Retrieval of Similar Consumer Health Questions
Source: J Med Internet Res. 2015 Feb 17;17(2):e43. doi: 10.2196/jmir.3388 (PMC4376128; doi:10.2196/jmir.3388)
Supplement: Supplementary file 1 [file jmir_v17i2e43_app1.zip › netwellness/SortSentenceListSimilarity.java]

package edu.cwru.netwellness;

import java.sql.Connection;
import java.sql.DriverManager;
import java.sql.ResultSet;
import java.sql.SQLException;
import java.sql.Statement;
import java.util.ArrayList;
import java.util.Collections;
import java.util.Comparator;
import java.util.HashMap;
import java.util.Iterator;
import java.util.LinkedHashMap;
import java.util.LinkedList;
import java.util.List;
import java.util.Map;

import net.ricecode.similarity.DiceCoefficientStrategy;
import net.ricecode.similarity.SimilarityScore;
import uk.ac.shef.wit.simmetrics.similaritymetrics.MatchingCoefficient;
import edu.columbia.nlp.tools.FastUMLSChunker;
import edu.columbia.nlp.tools.TypeTransformer;
import edu.columbia.other.StringSimTest;
import gov.nih.nlm.nls.lvg.Api.NormApi;

public class SortSentenceListSimilarity {
	
	TypeTransformer tt = new TypeTransformer();
	//chunker
	FastUMLSChunker ac = new FastUMLSChunker();
	
	//nnormalizer
	NormApi lvg = new NormApi("D:\\lvg2009\\data\\config\\lvg.properties");
	//database connection
	static Connection conn = null;
	static Connection connUMLS = null;
	
	public static String newline = System.getProperty("line.separator");
	
	//similarity algorithms (pick one)
	static StringSimTest sst = new StringSimTest(new DiceCoefficientStrategy());
	//static Levenshtein metric = new Levenshtein();
	static MatchingCoefficient  metric = new MatchingCoefficient();
	//static QGramsDistance  metric =   new QGramsDistance();
	
	HashMap<Integer, ArrayList> pasedList = new HashMap<Integer, ArrayList>();
	
	
	public static void main (String [] args) {
		
		
		if  (conn==null) try {
			// load Connector/J driver
			Class.forName("com.mysql.jdbc.Driver").newInstance();
			// establish MySQL connection
			System.out.println("Creating database connection: conn");
			conn = DriverManager.getConnection("jdbc:mysql://localhost:3306/netwellness", "root", "root");
			connUMLS = DriverManager.getConnection("jdbc:mysql://localhost:3306/db_umls", "root", "root");
		} catch (InstantiationException e) {
			e.printStackTrace();
		} catch (IllegalAccessException e) {
			e.printStackTrace();
		} catch (ClassNotFoundException e) {
			e.printStackTrace();
		} catch (SQLException e) {
			e.printStackTrace();
		}
		
		
		//read sentences from the database
		Statement sentenceStat = null;
		Statement updateStat = null;
		ResultSet senRs = null;
		
		ArrayList<String> testList = new ArrayList<String>();
		HashMap<String, Integer> count = new HashMap<String, Integer>();
		HashMap<String, String> topic = new HashMap<String, String>();
		
		try {
			
			
			updateStat = conn.createStatement();
			
			sentenceStat = conn.createStatement();
			//String sql = "select *  from clinical_trial_sentence_201006 left join clinical_trials_82976 on clinical_trial_sentence_201006.url=clinical_trials_82976.url where clinical_trials_82976.conditions not like \"%cancer%\" ";
			//String sql = "select  subject, forumname, count(*) as number  from question_topic where forumname = 'Diet and nutrition' group by subject ORDER BY LENGTH(subject) desc";
			String sql = "select  subject, forumname  from question_topic  where sub_dep is not null";
			
			
			//System.out.println("---------- Start aquiring sentences ------------");
			senRs = sentenceStat.executeQuery(sql);
			

			
			
			int i = 0;
			String currentSubject = "";
			
			
			while (senRs.next()) {
				String subject = senRs.getString("subject").trim().toLowerCase();
				//Integer thisCount = senRs.getInt("number");
				String thisTopic = senRs.getString("forumname");
				
				//count.put(subject, thisCount);
				topic.put(subject, thisTopic);
				
				testList.add(subject);
			}
		} catch (Exception e) {
			e.printStackTrace();
		}
		
		

	   // ArrayList<String> sorted = 	sst.sortList(testList); 
	    
	    System.out.println("\n\n\n =========================================");
	    
/*	    for (int i=0; i<sorted.size(); i++) {
	    	String sentence = sorted.get(i);
	    	System.out.println(sentence+"\t"+count.get(sentence)+"\t"+topic.get(sentence));
	    }*/
	    
	    List<SimilarityScore> sorted2 = sst.scoreAll(testList, "My throat glands feel swollen");
	    HashMap<String, Double> scoreMap = new HashMap<String, Double>();
	    LinkedHashMap<String, Double> rankeScoreMap = new LinkedHashMap<String, Double>();
	    for (int i=0; i<sorted2.size(); i++) {
	    	
	    	String question = sorted2.get(i).getKey();
	    	double score = sorted2.get(i).getScore();
	    	
	    	scoreMap.put(question, score);
	    	
	    	
	    	
	    }
	    
	    rankeScoreMap = (LinkedHashMap<String, Double>) sortByValue2(scoreMap);
	    
	    for (String question: rankeScoreMap.keySet()){
	    	double score = rankeScoreMap.get(question);
	    	 System.out.println(question+"\t"+score);
	    }
	  
	
	}
	
	@SuppressWarnings({ "rawtypes", "unchecked" })
	static Map sortByValue2(Map map) {
	     List list = new LinkedList(map.entrySet());
	     Collections.sort(list, new Comparator() {
	          public int compare(Object o1, Object o2) {
	               return ((Comparable) ((Map.Entry) (o1)).getValue())
	              .compareTo(((Map.Entry) (o2)).getValue());
	          }
	     });
	     
	     //from largest to smallest
	     Collections.reverse(list);

	    Map result = new LinkedHashMap();
	    for (Iterator it = list.iterator(); it.hasNext();) {
	        Map.Entry entry = (Map.Entry)it.next();
	        result.put(entry.getKey(), entry.getValue());
	    }
	    return result;
	} 
	
}
