# Supplementary material for: SimQ: Real-Time Retrieval of Similar Consumer Health Questions
Source: J Med Internet Res. 2015 Feb 17;17(2):e43. doi: 10.2196/jmir.3388 (PMC4376128; doi:10.2196/jmir.3388)
Supplement: Supplementary file 1 [file jmir_v17i2e43_app1.zip › netwellness/StanfordSentencePOS.java]

package edu.cwru.netwellness;

import java.io.IOException;
import java.io.ObjectInputStream;
import java.sql.Connection;
import java.sql.DriverManager;
import java.sql.ResultSet;
import java.sql.SQLException;
import java.sql.Statement;
import java.util.ArrayList;
import java.util.Collection;
import java.util.Iterator;
import java.util.List;

import org.apache.commons.lang.StringEscapeUtils;

import edu.columbia.nlp.tools.TagPhraseWithST;
import edu.stanford.nlp.io.IOUtils;
import edu.stanford.nlp.trees.GrammaticalStructure;
import edu.stanford.nlp.trees.LabeledScoredTreeNode;
import edu.stanford.nlp.trees.Tree;
import edu.stanford.nlp.trees.TypedDependency;
import gov.nih.nlm.nls.lvg.Api.NormApi;
import grammarscope.parser.Parser;
import grammarscope.parser.StructureAnalyzer;


public class StanfordSentencePOS {
	
	static ObjectInputStream thisInputStream = null;
	static Parser thisParser = null;
	static StructureAnalyzer sa = new StructureAnalyzer();
	private static Connection conn;
	private static NormApi lvg;

	public static void main (String args[]) {
		StanfordSentencePOS np = new StanfordSentencePOS();
		np.parse("- XYsdfad");
		np.parse("diabetes in the night_time");
		np.parse("i feel- XYsdfad");
	}
	
	public StanfordSentencePOS() {
		
		//prepare parser	
		try {
			thisInputStream = IOUtils.readStreamFromString("grammar/englishPCFG.ser.gz");
		} catch (IOException e) {
			// TODO Auto-generated catch block
			e.printStackTrace();
		}
		thisParser = new Parser(thisInputStream);
		
		try {
			// load Connector/J driver
			Class.forName("com.mysql.jdbc.Driver").newInstance();
			// establish MySQL connection
			conn = DriverManager.getConnection("jdbc:mysql://localhost:3306/db_umls", "root", "root");
		} catch (InstantiationException e) {
			// TODO Auto-generated catch block
			e.printStackTrace();
		} catch (IllegalAccessException e) {
			// TODO Auto-generated catch block
			e.printStackTrace();
		} catch (ClassNotFoundException e) {
			// TODO Auto-generated catch block
			e.printStackTrace();
		} catch (SQLException e) {
			// TODO Auto-generated catch block
			e.printStackTrace();
		}

	 lvg = new NormApi("D:\\lvg2009\\data\\config\\lvg.properties");
	 
	}

	public ArrayList parse(String sentence) {
		
		ArrayList pair = new ArrayList();
		
        List<Tree> theseTrees = thisParser.parseDocument(sentence);
		
        Tree thisTree = theseTrees.get(0);
        
        
        List<Tree> leaves =  thisTree.getLeaves();
        Iterator it = leaves.iterator();
        while (it.hasNext()) {
        	LabeledScoredTreeNode o = (LabeledScoredTreeNode)it.next();
        	String label = o.toString();
        	String typeAndCui = TagPhraseWithST.getSTAndCui(label, conn, lvg);
        	label = label+"/"+typeAndCui;
        	o.label().setValue(label);
        }
        
		
        List<GrammaticalStructure> theseStructures = sa.analyze(theseTrees);
		Collection<TypedDependency> depStructures = theseStructures.get(0).typedDependencies();
		
		pair.add(thisTree);
		pair.add(depStructures);
		
		System.out.println(thisTree);
		System.out.println(depStructures);

		
/*		String parse_pos = null;
		String parse_dep = null;
		if (thisTree!=null) {
			parse_pos = thisTree.toString() ;
		}
		if (theseStructures.get(0)!=null) {
			parse_dep = theseStructures.get(0).typedDependencies().toString() ;
		}
		
		parse_pos=StringEscapeUtils.escapeSql(parse_pos);
		parse_dep=StringEscapeUtils.escapeSql(parse_dep);
		*/
		
		
		return pair;
	}
	
	
}
